# Supplementary material for: Imbalanced gut microbiota fuels hepatocellular carcinoma development by shaping the hepatic inflammatory microenvironment
Source: Nat Commun. 2022 Jul 8;13:3964. doi: 10.1038/s41467-022-31312-5 (PMC9270328; doi:10.1038/s41467-022-31312-5)
Supplement: Supplementary file 3 — Source Data [file 41467_2022_31312_MOESM3_ESM.zip]

Archive with 31 entries (30 files):
- SourceData/
- SourceData/SourceDataFig1.xlsx
- __MACOSX/SourceData/._SourceDataFig1.xlsx
- SourceData/SourceDataSupFig3.xlsx
- __MACOSX/SourceData/._SourceDataSupFig3.xlsx
- SourceData/SourceDataSupFig2.xlsx
- __MACOSX/SourceData/._SourceDataSupFig2.xlsx
- SourceData/SourceDataSupFig9.xlsx
- __MACOSX/SourceData/._SourceDataSupFig9.xlsx
- SourceData/SourceDataSupFig4.xlsx
- __MACOSX/SourceData/._SourceDataSupFig4.xlsx
- SourceData/SourceDataFig6.xlsx
- __MACOSX/SourceData/._SourceDataFig6.xlsx
- SourceData/SourceDataSupFig8.xlsx
- __MACOSX/SourceData/._SourceDataSupFig8.xlsx
- SourceData/SourceDataSupFig7.xlsx
- __MACOSX/SourceData/._SourceDataSupFig7.xlsx
- SourceData/SourceDataFig5.xlsx
- __MACOSX/SourceData/._SourceDataFig5.xlsx
- SourceData/SourceDataFig4.xlsx
- __MACOSX/SourceData/._SourceDataFig4.xlsx
- SourceData/SourceDataSupFig6.xlsx
- __MACOSX/SourceData/._SourceDataSupFig6.xlsx
- SourceData/SourceDataSupFig10.xlsx
- __MACOSX/SourceData/._SourceDataSupFig10.xlsx
- SourceData/SourceDataSupFig1.xlsx
- __MACOSX/SourceData/._SourceDataSupFig1.xlsx
- SourceData/SourceDataFig3.xlsx
- __MACOSX/SourceData/._SourceDataFig3.xlsx
- SourceData/SourceDataFig2.xlsx
- __MACOSX/SourceData/._SourceDataFig2.xlsx
