# Supplementary material for: Imbalanced gut microbiota fuels hepatocellular carcinoma development by shaping the hepatic inflammatory microenvironment
Source: Nat Commun. 2022 Jul 8;13:3964. doi: 10.1038/s41467-022-31312-5 (PMC9270328; doi:10.1038/s41467-022-31312-5)
Supplement: Supplementary file 3 — Source Data [file 41467_2022_31312_MOESM3_ESM.zip › SourceData/SourceDataFig1.xlsx]

## Sheet: Fig1b
NEMOΔhepa	NEMOΔhepa/Nlrp6-/-
0	3
3	3
3	1
0	2
0	1
1	1
0	3
1	4
0
1
2
1
2

## Sheet: Fig1c
ALT					GLDH
WT	Nlrp6-/-	NEMOΔhepa	NEMOΔhepa/Nlrp6-/-		WT	Nlrp6-/-	NEMOΔhepa	NEMOΔhepa/Nlrp6-/-
80	70	700	1240		58	13	242	376
90	50	560	520		72	19	278	502
170	50	290	680		55	11	137	485
50	50	290	600		20	11	187	444
50	50	370	490		17	11	262	442
70	50	770	490		27	5	308	323
		930	1100				496	414
		200	1040				167	383
		520					386
		490					217
		650					439
		350					179

## Sheet: Fig1e
Tgf-beta					Col1a1
WT	Nlrp6-/-	NEMOΔhepa	NEMOΔhepa/Nlrp6-/-		WT	Nlrp6-/-	NEMOΔhepa	NEMOΔhepa/Nlrp6-/-
1.03544	0.162489	1.73984	1.42005		1.28616	1.03777	3.62702	13.7196
0.356093	0.72083	0.916162	2.35696		0.452554	0.103495	4.03253	8.31438
0.999136	0.806396	0.345722	2.17286		1.26452	0.659543	2.25806	6.3621
2.08384	0.987035	1.21521	0.761452		1.63616	3.29019	1.06317	22.5063
0.932584	0.420916	1.07865	1.20138		0.430914	0.844892	1.65497	6.68293
0.592913	0.948142	1.18496	1.29213		1.57594	3.11895	0.871237	13.9718
	0.953328	1.36041	1.11755		0.353763	0.413978	5.72984	7.38481
	1.62576	0.40968	0.572169			0.690591	1.64368	14.3839
		0.152982	1.8159				0.827957	5.98199
		0.343129	1.34745				2.23078	68.6837
		1.20657	3.11582				1.87796	14.5071
		1.1357					2.37944

## Sheet: Fig1g
Tnfa					Il1b					Tlr4
WT	Nlrp6-/-	NEMOΔhepa	NEMOΔhepa/Nlrp6-/-		WT	Nlrp6-/-	NEMOΔhepa	NEMOΔhepa/Nlrp6-/-		WT	Nlrp6-/-	NEMOΔhepa	NEMOΔhepa/Nlrp6-/-
0.671947	0.916022	4.66977	3.1099		2.13671	0.165588	1.96856	1.29209		0.915252	1.06788	2.69573	4.08385
2.31216	0.844365	2.05518	2.45516		0.792489	1.55808	0.423841	3.02835		0.453267	1.39429	1.45324	3.25161
0.888304	0.597296	1.44264	1.9966		0.219634	0.356604	0.384552	4.243		1.80902	4.59074	1.11407	16.3971
0.312143	1.01966	1.89561	2.05523		1.5193	1.54636	1.68459	0.859888		0.803341	1.0347	2.02784	1.44376
1.1501	0.18447	2.37094	1.27745		0.331865	0.761849	0.818789	0.481425		1.01912	8.50973	0.284325	8.01974
0.665339		1.352	1.64265			0.60545	1.37559	1.72173			13.033	2.59812	3.64511
		1.20602	3.03712				0.403488	0.972933				1.17463	6.50414
		2.27518	2.14615				0.512856	0.52058				1.80989	10.9489
		1.39435	5.69262				0.10791	2.01997				0.306172	11.2417
		0.785923	4.90035				1.58702	6.33626				0.810748	8.12562
		1.40487	6.15				0.197436	2.99258				0.693385	2.10893
		1.67684					0.941708					5.8161

## Sheet: Fig1i
NEMOΔhepa	NEMOΔhepa/NLRP6-/-
5	12
3	17
1	18
3	11
2	7
3	6
3	5
3	6
1	5
4	7
3	10
5	9
2	5
1	10
3	5
4	5
2	6
	4
	4
	3
	4
	4
	4
	6
