# Supplementary material for: Imbalanced gut microbiota fuels hepatocellular carcinoma development by shaping the hepatic inflammatory microenvironment
Source: Nat Commun. 2022 Jul 8;13:3964. doi: 10.1038/s41467-022-31312-5 (PMC9270328; doi:10.1038/s41467-022-31312-5)
Supplement: Supplementary file 3 — Source Data [file 41467_2022_31312_MOESM3_ESM.zip › SourceData/SourceDataSupFig3.xlsx]

## Sheet: SupFig3b
	WT	Nlrp6-/-	NEMOΔhepa	NEMOΔhepa/Nlrp6-/-
	12	14	389	321
	12	10	508	586
	12	10	381	621
	11	15	545	607
	14	10	530	742
	15	10	466	460
	13	10	302	582
	11	10	265	627
			125	378
			270	336
			351
			237
			376

## Sheet: SupFig3c
	WT	Nlrp6-/-	NEMOΔhepa	NEMOΔhepa/Nlrp6-/-
	5.78158	5.96314	6.19883	6.50458
	5.73627	5.91625	6.15518	6.4504
	5.72312	6.12437	6.49129	5.81679
	5.85106	5.98616	5.4631	5.63674
	6.32072	5.84664	5.44872	5.9731
	6.29954	5.76697	5.86319	6.37119
	6.04752	5.7879	5.81729	6.4991
	5.97561	5.92292	5.82602	6.41073
	5.3135	5.98822	6.17106	6.45564
			6.07959	6.4686
			5.84319
			6.0015
			5.70631

## Sheet: SupFig3e
	Smo						Shh						Ihh						Ptc						Gli1						Gli2						Gli3
		WT	Nlrp6-/-	NEMOΔhepa	NEMOΔhepa/Nlrp6-/-			WT	Nlrp6-/-	NEMOΔhepa	NEMOΔhepa/Nlrp6-/-			WT	Nlrp6-/-	NEMOΔhepa	NEMOΔhepa/Nlrp6-/-			WT	Nlrp6-/-	NEMOΔhepa	NEMOΔhepa/Nlrp6-/-			WT	Nlrp6-/-	NEMOΔhepa	NEMOΔhepa/Nlrp6-/-			WT	Nlrp6-/-	NEMOΔhepa	NEMOΔhepa/Nlrp6-/-			WT	Nlrp6-/-	NEMOΔhepa	NEMOΔhepa/Nlrp6-/-
		1.209	0.758	0.89	1.432			0.633	0.349	0.298	0.189			0.667	1.262	1.271	1.404			1.149	0.937	0.787	0.78			0.353	0.268	0.264	0.252			1.314	0.233	0.841	1.61			1.06	0.74	2.137	1.364
		1.123	0.929	0.961	1.09			0.526	0.198	0.147	0.311			1.458	1.29	1.23	3.358			1.368	0.439	0.615	0.756			0.578	0.235	0.124	0.332			1.088	0.575	0.553	1.747			1.217	0.999	0.758	1.596
		0.661	0.96	0.576	1.448			2.017	0.39	0.237	0.424			0.684	0.531	1.174	2.223			0.898	0.717	0.574	1.027			1.441	0.463	0.272	0.436			0.887	0.434	1.429	1.246			1.198	0.613	2.357	1.8
		0.923	0.883	1.909	0.757			0.935	0.592	0.287	0.782			0.529	0.954	1.634	3.69			0.739	0.682	0.954	0.421			0.616	0.442	0.324	1.153			0.711	1.04	3.372	1.325			0.835	0.627	2.416	1.807
		1.084	0.862	0.852	0.772			0.888	0.936	0.439	1.564			1.661	0.861	1.814	0.933			0.847	0.989	0.56	0.584			2.012		0.632	1.567				0.751	0.573	0.401			0.69	0.859	1.194	0.394
				0.969	0.686					0.225	0.181					2.316	0.755					0.57	0.473					0.291	0.299					1.238	1.187					1.509	1.187
				0.775	1.234					0.318	0.67					2.128	1.528					0.596	0.907					0.268	0.744					1.136	1.057					1.429	1.001
				1.296						0.224						1.179						1.092						0.237						2.018						2.898
				1.853						0.444						1.256						0.859						0.553						2.057						1.075
				1.004						0.58						1.052						0.721						0.454						2.532						1.53
				1.271												1.052						0.526						0.807						1.465						1.902
				1.445																		0.781						0.752						2.074						1.317
				0.882																		0.923												0.95						1.224
