# Supplementary material for: Imbalanced gut microbiota fuels hepatocellular carcinoma development by shaping the hepatic inflammatory microenvironment
Source: Nat Commun. 2022 Jul 8;13:3964. doi: 10.1038/s41467-022-31312-5 (PMC9270328; doi:10.1038/s41467-022-31312-5)
Supplement: Supplementary file 3 — Source Data [file 41467_2022_31312_MOESM3_ESM.zip › SourceData/SourceDataSupFig2.xlsx]

## Sheet: SupFig2e
	NEMOΔhepa	NEMOΔhepa/Nlrp6-/-
	0	0
	0.00033993	0
	0.00052585	0
	0.0004363	0
	0.00014464	0
	0	0
	0	0
	0.108011	0
	0.102971	0
	0.087004	0
	0.360601	0
	0.256171
	0.388335
	0.00061237

## Sheet: SupFig2f
	NEMOΔhepa	NEMOΔhepa/Nlrp6-/-
	0.00459529	6.97e-05
	0.0585331	5.37e-05
	0.087925	5.91e-05
	0.013614	0.0001155
		6.28e-05
		6.02e-05

## Sheet: SupFig2j
	rel FITC	ALT
NEMO∆Hepa	1.22241	580
NEMO∆Hepa	0.746304	260
NEMO∆Hepa	0.732529	280
NEMO∆Hepa	1.09954	480
NEMO∆Hepa	1.04214	460
NEMO∆Hepa/Nlrp6-/-	1.36758	440
NEMO∆Hepa/Nlrp6-/-	1.15707	440
NEMO∆Hepa/Nlrp6-/-	1.26078	410
NEMO∆Hepa/Nlrp6-/-	1.43892	630
NEMO∆Hepa/Nlrp6-/-	1.36508	550
