# Supplementary material for: Imbalanced gut microbiota fuels hepatocellular carcinoma development by shaping the hepatic inflammatory microenvironment
Source: Nat Commun. 2022 Jul 8;13:3964. doi: 10.1038/s41467-022-31312-5 (PMC9270328; doi:10.1038/s41467-022-31312-5)
Supplement: Supplementary file 3 — Source Data [file 41467_2022_31312_MOESM3_ESM.zip › SourceData/SourceDataSupFig9.xlsx]

## Sheet: SupFig9a
Control	Cirrhosis
1.84507	2.40636
2.17942	1.81435
1.45014	2.1001
2.22813	1.78493
1.72873	1.66137
1.93543	2.1375
1.44681	2.4117
1.55543	1.58559
1.60872	1.37676
2.1549	2.26683
1.83343	1.93847
1.78973	2.03886
	1.29959
	2.09544
	2.27287
	2.18449
	1.58075
	1.95858
	2.49376
	1.73088
	2.23741
	2.13923
	2.08714
	2.2564
	1.92917
	2.12546
	2.15126
	1.65988
	1.88823
	1.52353
	2.08933
	2.0863
	1.60337
	1.77208
	2.08586
	0.958933
	1.71614
	1.86494
	1.86678
	1.98967
	1.87576
	2.11966

## Sheet: Sup9g
		16s rDNA	rel expression
		5.88138	3.99506
		10.8933	2.86926
		14.9238	1.98434
		8.88458	2.553
		9.65302	1.63752
		7.35412	4.0858
		9.16472	3.3166
		8.94803	4.07737
		16.0915	1.79594
		7.247	3.42791
		13.0467	1.51592
		10.9209	1.76881
		15.0115	2.079
		12.2957	2.5342
		8.61536	2.70704
		13.5072	2.45449
		10.5346	2.56291
		17.8583	1.86194
		16.4783	1.98114
		12.2542	2.49646
		10.6844	2.1726
		12.6913	1.91723
		12.8742	1.35822
		8.61536	2.77801
		7.9197	3.38228
		12.5263	4.05591
		9.058	3.72037
		9.6618	2.36329
		8.2292	3.6905
		12.9118	3.29894
