# Supplementary material for: Imbalanced gut microbiota fuels hepatocellular carcinoma development by shaping the hepatic inflammatory microenvironment
Source: Nat Commun. 2022 Jul 8;13:3964. doi: 10.1038/s41467-022-31312-5 (PMC9270328; doi:10.1038/s41467-022-31312-5)
Supplement: Supplementary file 3 — Source Data [file 41467_2022_31312_MOESM3_ESM.zip › SourceData/SourceDataSupFig4.xlsx]

## Sheet: SupFig4c
	WT	Nlrp6-/-	NEMOΔhepa	NEMOΔhepa/Nlrp6-/-
	5.88	5.02	2.11	5.54
	10.5	9.5	1.04	6.84
	4.4	7.65	6.72	3.08
	6.43	3.59	7.28	1.77
	0.0245	8.02	3.93	2.62
	3.58	3.27	4.27	12.8
	10.3	4.67	7.4	21.3
		7.23	8.16	15.9
			5.99	20.8
			5.62	9.63
			4.22	18.1
			5.63

## Sheet: SupFig4d
	WT	Nlrp6-/-	NEMOΔhepa	NEMOΔhepa/Nlrp6-/-
	16.7	17.4	11.9	7.56
	16.1	9.53	11.1	7.81
	13.5	10.9	13.6	10.4
	12.1	11.4	10.8	9.41
	12.9	8.05	13.6	4.14
	12.3	7.21	17.3	12.5
	7.6	6.99	22.3	4.95
	12.3	13	13.7	9.91
	9.92	17.5	12.8	4.5
			17.1	5.52
			22.7	4.38
			13.4
			11.6

## Sheet: SupFig4e
	WT	Nlrp6-/-	NEMOΔhepa	NEMOΔhepa/Nlrp6-/-
	10.8	2.27	11.7	6.99
	14.6	9.61	12.8	11.2
	9.7	8.88	14.2	15.6
	12	4.87	17	15.5
	11.5	17.1	6.9	18.4
	20.7	19.7	5.22	6.35
	10.5	11.4	3.61	4.79
		9.18	5.11	7.66
			4.96	4.54
			6.54	3.69
			6.82	3.05
			4.14

## Sheet: SupFig4f
	WT	Nlrp6-/-	NEMOΔhepa	NEMOΔhepa/Nlrp6-/-
	34.2	27.4	31.5	26.9
	28.6	56.4	32.7	29
	36.3	44.8	18.4	29.4
	32	41.2	20.6	22.9
	39.7	57.8	49.7	30.4
	41.1	8.38	39.6	37.2
	32.8	30.8	42.6	37.9
	41.9	31.5	34.1	51.4
	22.7	35.6	26.5	30.4
			27.7	29.3
			25.5	27.4
			19.6
			15.3

## Sheet: SupFig4g
	WT	Nlrp6-/-	NEMOΔhepa	NEMOΔhepa/Nlrp6-/-
	16	15.4	6.56	16
	15.6	9.07	7.74	15.2
	12.2	17.3	11.5	13.2
	13.5	14.7	11.6	11.8
	10.2	14.3	9.94	9.5
	9.61	4.61	15.4	15.4
	8.85	5.46	6.31	11.9
	17.8	4.86	10.4	7.37
	9.23	9.28	4.84	12.4
			9.46	2.26
			14	0.935
			15.3
			12.3

## Sheet: SupFig4h
	WT	Nlrp6-/-	NEMOΔhepa	NEMOΔhepa/Nlrp6-/-
	6.25	9.65	2.16	5.22
	3.99	2.81	3.35	5.23
	6.39	7.69	5.52	5.67
	2.51	4.78	7.44	3.3
	5.43	4.15	6.7	1.52
	4.19	0.666	7.27	6.63
	4.28	1.49	1.93	2.63
	14.5	3.3	4.32	2.18
	4.09	4.36	1.5	2.8
			5.85	0.102
			3.73	0.0128
			5.88
			7.61

## Sheet: SupFig4i
Arg1						Nos2
	WT	Nlrp6-/-	NEMOΔhepa	NEMOΔhepa/Nlrp6-/-			WT	Nlrp6-/-	NEMOΔhepa	NEMOΔhepa/Nlrp6-/-
	1.323	0.711	0.426	1.943			1.398	0.155	2.169	2.067
	0.914	0.533	0.624	1.373			1.037	0.342	2.869	1.647
	1.068	0.383	0.443	0.561			0.435	0.47	1.825	0.444
	0.695	0.729	0.622	0.222			1.131	0.66	1.83	0.152
	0.695	0.798	0.3	1.278			1.131		5.063	0.168
			0.578	1.538					1.312	0.455
			0.22	0.875					3.633	0.486
			0.923						0.728
			1.276						1.536
			0.798						1.342
			0.317						3.451
			0.885						1.301
			0.577						0.467
