# Supplementary material for: Imbalanced gut microbiota fuels hepatocellular carcinoma development by shaping the hepatic inflammatory microenvironment
Source: Nat Commun. 2022 Jul 8;13:3964. doi: 10.1038/s41467-022-31312-5 (PMC9270328; doi:10.1038/s41467-022-31312-5)
Supplement: Supplementary file 3 — Source Data [file 41467_2022_31312_MOESM3_ESM.zip › SourceData/SourceDataFig6.xlsx]

## Sheet: Fig6b
	Control	Cirrhosis
	7.73344	13.5072
	7.35412	12.9826
	8.94803	9.68485
	9.058	11.9047
	7.247	9.6618
	9.23426	9.65302
	10.5357	16.5405
	12.5263	11.5933
	8.58668	19.8272
	7.9197	15.3394
	13.0467	10.9209
	9.16472	8.61536
		10.6844
		9.56645
		12.8742
		8.99897
		9.69072
		2.60399
		15.0115
		11.1496
		12.6913
		12.2542
		10.5346
		16.4783
		13.8857
		14.9238
		11.416
		11.5373
		12.2957
		10.8933
		8.88458
		10.1843
		17.8583
		8.3029
		5.88138
		8.73176
		9.43078
		7.98984
		8.2292
		10.354
		16.0915
		12.9118
		6.81535

## Sheet: Fig6f
	16s rDNA	rel expression
	5.88138	-1.70417
	10.8933	0.556904
	14.9238	2.39818
	8.88458	-0.590516
	9.65302	0.53612
	7.35412	-2.29869
	9.16472	-1.63355
	8.94803	-1.5602
	16.0915	-0.118327
	7.247	-1.14665
	13.0467	-0.260409
	10.9209	0.650626
	15.0115	1.86013
	12.2957	1.16287
	8.61536	0.173794
	13.5072	0.150433
	10.5346	2.12979
	17.8583	1.53596
	16.4783	2.27384
	12.2542	1.7243
	10.6844	1.15577
	12.6913	-0.441066
	12.8742	1.82551
	8.61536	-0.105797
	7.9197	-1.80622
	12.5263	-0.816733
	9.058	-2.38815
	9.6618	-0.0606074
	8.2292	-1.20808
	12.9118	0.452109

## Sheet: Fig4g
TOX				IRF4
	16s rDNA	rel expression			16s rDNA	rel expression
	5.88138	0.0390507			5.88138	1.06688
	10.8933	1.77247			10.8933	4.14484
	14.9238	2.4196			14.9238	4.6969
	8.88458	0.0615608			8.88458	0.760559
	9.65302	1.2505			9.65302	2.55352
	7.35412	-0.548671			7.35412	0.391622
	9.16472	0.109677			9.16472	2.86803
	8.94803	0.736417			8.94803	1.8171
	16.0915	0.778169			16.0915	3.80913
	7.247	0.534525			7.247	2.95826
	13.0467	3.69873			13.0467	2.36988
	10.9209	0.806143			10.9209	1.75796
	15.0115	2.11246			15.0115	3.41524
	12.2957	0.85253			12.2957	2.7291
	8.61536	1.60148			8.61536	1.39037
	13.5072	4.58852			13.5072	3.33019
	10.5346	1.70473			10.5346	3.36072
	17.8583	1.09587			17.8583	3.64517
	16.4783	2.31617			16.4783	3.87541
	12.2542	1.87095			12.2542	3.67754
	10.6844	1.7294			10.6844	2.76313
	12.6913	2.55509			12.6913	1.22351
	12.8742	1.96664			12.8742	3.31623
	8.61536	1.5964			8.61536	1.56798
	7.9197	0.436632			7.9197	1.13238
	12.5263	0.26127			12.5263	3.39705
	9.058	1.17256			9.058	1.94813
	9.6618	1.64139			9.6618	3.16686
	8.2292	0.592152			8.2292	3.63265
	12.9118	2.12755			12.9118	5.04231
