# Supplementary material for: Imbalanced gut microbiota fuels hepatocellular carcinoma development by shaping the hepatic inflammatory microenvironment
Source: Nat Commun. 2022 Jul 8;13:3964. doi: 10.1038/s41467-022-31312-5 (PMC9270328; doi:10.1038/s41467-022-31312-5)
Supplement: Supplementary file 3 — Source Data [file 41467_2022_31312_MOESM3_ESM.zip › SourceData/SourceDataSupFig8.xlsx]

## Sheet: SupFig8a
	NEMOΔhepa/Nlrp6-/- PBS	NEMOΔhepa/Nlrp6-/- Akkermansia
	1420	35
	610	600
	2000	230
	810	1395
		680

## Sheet: SupFig8b
	NEMOΔhepa/Nlrp6-/- PBS	NEMOΔhepa/Nlrp6-/- Akkermansia
	1415	40
	1035	510
	1755	410
	615	970
		500

## Sheet: SupFig8c
	NEMOΔhepa/Nlrp6-/-PBS	NEMOΔhepa/Nlrp6-/- AKK
	37.25	12
	25.75	17
	23.875	23.3333
	22.125	15.375
		14.875

## Sheet: SupFig8d
	NEMOΔhepa/Nlrp6-/-PBS	NEMOΔhepa/Nlrp6-/- AKK
	0.96	0.6
	1.34	0.75
	1.43	0.94
	1.44	0.94
		0.9
