# Supplementary material for: Imbalanced gut microbiota fuels hepatocellular carcinoma development by shaping the hepatic inflammatory microenvironment
Source: Nat Commun. 2022 Jul 8;13:3964. doi: 10.1038/s41467-022-31312-5 (PMC9270328; doi:10.1038/s41467-022-31312-5)
Supplement: Supplementary file 3 — Source Data [file 41467_2022_31312_MOESM3_ESM.zip › SourceData/SourceDataSupFig7.xlsx]

## Sheet: SupFig7a
	A. muc	ALT			A. muc	AST		A. muc	GLDH
	0	940			0	640		0	389
	0.00033993	1470			0.00033993	960		0.00033993	508
	0.0004363	890			0.0004363	450		0.0004363	381
	0.00014464	1550			0.00014464	1000		0.00014464	545
	0	1090			0	670		0	466
	0.108011	770			0.108011	550		0.108011	302
	0.102971	680			0.102971	500		0.102971	265
	0.087004	530			0.087004	230		0.087004	125
	0.360601	450			0.360601	160		0.360601	270
	0.256171	540			0.256171	480		0.256171	351
	0.388335	370			0.388335	300		0.388335	237
	0.00061237	530			0.00061237	520		0.00061237	376

## Sheet: SupFig7b
Pre-AKK	Post-AKK
5.28555e-05	0.0271252
0.000250969	0.0182169
0.000104871	0.0137198
2.69906e-05	0.0361794

## Sheet: SupFig7c
	Nemo∆hepa PBS	Nemo∆hepa AKK
	1	21173.9
	1	29840.8
	1	10333.2
	8.78	20810.2

## Sheet: SupFig7f
	NEMOΔhepaPBS	NEMOΔhepaAKK
	37.97	131.25
	27.26	79.2967
	49.83	64.81
	27.17	86.83

## Sheet: SupFig7g
	NEMOΔhepaPBS	NEMOΔhepaAKK
	1.1001	2.74335
	1.21096	1.98083
	0.797645	1.79007
	0.957153	3.63765
	1.72061	1.52668
	0.213534	1.65623
		1.91402
		1.352

## Sheet: SupFig7h
	GLDH			LDH
	NEMOΔhepaPBS	NEMOΔhepaAKK		NEMOΔhepaPBS	NEMOΔhepaAKK
	605	315		2560	1620
	507	347		2080	1560
	311	314		2010	1340
	543	274		1990	1590
	700	14		2220	670
	795	356		2660	3010
		293			1590
		194			1200

## Sheet: SupFig7j
	NEMOΔhepaPBS	NEMOΔhepaAKK
	41	9
	18	6
	19	8
	17	8
		9
