# Supplementary material for: Imbalanced gut microbiota fuels hepatocellular carcinoma development by shaping the hepatic inflammatory microenvironment
Source: Nat Commun. 2022 Jul 8;13:3964. doi: 10.1038/s41467-022-31312-5 (PMC9270328; doi:10.1038/s41467-022-31312-5)
Supplement: Supplementary file 3 — Source Data [file 41467_2022_31312_MOESM3_ESM.zip › SourceData/SourceDataFig5.xlsx]

## Sheet: Fig5a
	A. muciniphila abundance	mMDSCs (% of CD45+)
	0	9
	0.00033993	10.7
	0.00052585	9.46
	0.0004363	9.76
	0	11.4
	0.108011	7.46
	0.102971	6.11
	0.087004	5.32
	0.360601	4.96
	0.256171	5.67
	0.388335	2.56
	0.00061237	5.21

## Sheet: Fig5g
	13weeks NEMO∆hepa Ileum
	Loading Control

## Sheet: Fig5h
	ALT			AST
	NEMOΔhepaPBS	NEMOΔhepaAKK		NEMOΔhepaPBS	NEMOΔhepaAKK
	900	840		1280	390
	1220	740		860	460
	1000	690		850	630
	1120	670		1210	530
	1260	440		1490	100
	1490	100		1260	690
		690			560
		560			440

## Sheet: Fig5j
	Tgfb			Col1a1			Tlr4			Mcp1
	NEMOΔhepaPBS	NEMOΔhepaAKK		NEMOΔhepaPBS	NEMOΔhepaAKK		NEMOΔhepaPBS	NEMOΔhepaAKK		NEMOΔhepaPBS	NEMOΔhepaAKK
	1.355	0.898		0.477	0.391		0.912	0.759		1.076	0.569
	1.111	0.529		0.723	0.005		1.132	0.685		0.799	1.049
	0.799	0.853		1.085	0.381		1.02	0.594		1.013	0.742
	1.055	0.866		1.056	0.735		1.159	1.001		0.98	0.671
	0.721	0.716		1.417	1.106		0.868	0.956		1.222	0.641
	1.142	0.629		1.791	0.512		0.956	0.675		0.961	0.694
		0.747			0.643			0.838			0.509
		0.95			0.443			0.546
