# Supplementary material for: Imbalanced gut microbiota fuels hepatocellular carcinoma development by shaping the hepatic inflammatory microenvironment
Source: Nat Commun. 2022 Jul 8;13:3964. doi: 10.1038/s41467-022-31312-5 (PMC9270328; doi:10.1038/s41467-022-31312-5)
Supplement: Supplementary file 3 — Source Data [file 41467_2022_31312_MOESM3_ESM.zip › SourceData/SourceDataFig4.xlsx]

## Sheet: Fig4a
AST					ALT
	NEMOΔhepa	NEMOΔhepa/NLRP6-/-	NEMO?hepa/NLRP6-/- + ABx		NEMOΔhepa	NEMOΔhepa/NLRP6-/-	NEMOΔhepa/NLRP6-/- + ABx
	640	1580	590		940	1090	650
	650	980	820		520	1420	820
	450	1070	720		890	1490	730
	1000	1000	820		1550	1750	830
	670	1290	990		1090	2100	1020
	550	710	410		770	980	480
	500	550	570		680	1800	530
	230	700	220		530	1430	640
	160	490	430		450	780	450
	480	950	760		540	650	710
	300		840		370		770
	520				530

## Sheet: Fig4b
CD11b+Gr1hi					CD8 T-cells
	NEMOΔhepa	NEMOΔhepa/NLRP6-/-	NEMOΔhepa/NLRP6-/- + Abx			NEMOΔhepa	NEMOΔhepa/NLRP6-/-	NEMOΔhepa/NLRP6-/- + Abx
	9	8.71	7.31			15.5	8.59	13.7
	10.7	11.8	7.29			15.3	8.79	9.79
	9.46	18.4	7.8			20.2	14.2	11.2
	9.76	11.2	6.22			18.6	5.47	7.48
	11.4	11.5	5.29			18.1	14.8	13.6
	7.46	9.12	5.86			16.7	7.23	21.2
	6.11	17.3	4.13			18.4	9.34	18.3
	5.32	7.65	3.8			18.1	7.32	21
	4.96	15.7	4.77			13.1	9.89	19.5
	5.67	6.45	1.51			14.9	10.6	12.4
	2.56	11.6	1.96			17.2		15.8
	5.21					18.2
						14.5
						19.4

## Sheet: Fig4e
ALT				AST
	no FMT	FMT		no FMT	FMT
	940	1420		640	810
	520	940		650	530
	890	1130		450	700
	1550	1150		1000	690
	1090	940		670	620
	770			550
	680			500
	530			230
	450			160
	540			480
	370			300
	530			520

## Sheet: Fig4g
CD11bGr1hi
	without FMT		FMT
	NEMOΔhepa	NEMOΔhepa/NLRP6-/-	NEMOΔhepa	NEMOΔhepa/NLRP6-/-
	9	8.71	11.9	9.2
	10.7	11.8	13.9	14.2
	9.46	18.4	9.3	11.9
	9.76	11.2	8.09	13.3
	11.4	11.5	11.7
	7.46	9.12
	6.11	17.3
	5.32	7.65
	4.96	15.7
	5.67	6.45
	2.56	11.6
	5.21

## Sheet: Fig4h
CD3+CD8+ Cytotoxic T-cells
	NEMOΔhepa	NEMOΔhepa/NLRP6-/-	NEMOΔhepa	NEMOΔhepa/NLRP6-/-
	15.5	8.59	6.14	7.57
	15.3	8.79	7	9.69
	20.2	14.2	7.44	8.4
	18.6	5.47	6.28	8.13
	18.1	14.8	7.59
	16.7	7.23
	18.4	9.34
	18.1	7.32
	13.1	9.89
	14.9	10.6
	17.2
	18.2
	14.5
	19.4

## Sheet: Fig4i
	ALT		AST
	NEMOΔhepa/Tlr4-/- FMT NEMO hepa	NEMOΔhepa/Tlr4-/- FMT NEMOΔhepa/Nlrp6-/-	NEMOΔhepa/Tlr4-/- FMT NEMO hepa	NEMOΔhepa/Tlr4-/- FMT NEMOΔhepa/Nlrp6-/-
	480	1020	1300	580
	1830	1500	320	1000
	1310	880	240	580
	430	680	978	453
		1210		977
		790		532

## Sheet: Fig4j
	NEMOΔhepa	NEMOΔhepa/Tlr4-/-	NEMOΔhepa/Tlr4-/-	NEMOΔhepa/Tlr4-/-
	7.88905	7.3983	7.58	10
	19.92	12.1605	13.3	12.9
	12.5644	8.35118	9.24	8.69
	11.0944	12.36	12.3	4.42
	14.0394	10.4779		7.07
	13.0005	8.89243		4.63
		8.26211
		8.22659
