# Supplementary material for: Imbalanced gut microbiota fuels hepatocellular carcinoma development by shaping the hepatic inflammatory microenvironment
Source: Nat Commun. 2022 Jul 8;13:3964. doi: 10.1038/s41467-022-31312-5 (PMC9270328; doi:10.1038/s41467-022-31312-5)
Supplement: Supplementary file 3 — Source Data [file 41467_2022_31312_MOESM3_ESM.zip › SourceData/SourceDataSupFig6.xlsx]

## Sheet: SupFig6a
	Nemo∆hepa/Nlrp6-/- noABx	Nemo∆hepa/Nlrp6-/- Abx
	0.1056	2.7927e-05
	0.139066	6.2622e-05
	0.130131	0.00076246
	0.154669	0.00076489
	0.0829452	0.00063616
	0.0464478	0.00059325
	0.158312	0.00030312
	0.194608	0.00086041
	0.127989	0.00078709
	0.140458	0.000555
	0.133633	0.00047064

## Sheet: SupFig6b
	NemoΔhepa	NemoΔhepa/Nlrp6-/-		NemoΔhepa/Nlrp6-/- + ABx
	11.9	7.56	9
	11.1	7.81	8.14
	13.6	10.4	7.22
	10.8	9.41	6.02
	13.6	4.14	11.4
	17.3	12.5	10.6
	22.3	4.95	14.4
	13.7	9.91	16.2
	12.8	4.5	15
	17.1	5.52	15
	22.7	4.38	13.7
	13.4
	11.6

## Sheet: SupFig6f
	- FMT	+ FMT (NEMOΔhepa/N6-/-)
	1.75829	2.44988
	1.83737	3.26587
	1.86763	1.79963
	2.2465	2.85537
	2.14225	2.43087
	1.60013	2.55187
	1.45275
	1.5305
	1.88987
	1.51625
	2.45875
	0.84775
	1.62037

## Sheet: SupFig6g
	WT	NEMOΔhepa	Tlr4-/-	NEMOΔhepa/Tlr4-/-
	3.376	7.88905	1.98226	7.3983
	2.43823	19.92	2.26016	12.1605
	0.691045	12.5644	3.27724	8.35118
	0.736422	11.0944	3.07828	12.36
	0.744879	14.0394	2.60059	10.4779
	1.44248	13.0005	1.99253	8.89243
	0.695217		3.20186	8.26211
			3.26087	8.22659

## Sheet: SupFig6h
	WT	Tlr4-/-	NEMOΔhepa	NEMOΔhepa/Tlr4-/-
	45	40	845	795
	40	40	795	785
	50	50	1320	905
	50	60	600	950
		60	1630	630
		50	950	380
		70	940	760
		50	1120	780
		50	2070	740
			1020	720
			780	570

## Sheet: SupFig6i
	WT	Tlr4-/-	NEMOΔhepa	NEMOΔhepa/Tlr4-/-
	90	90	1025	915
	130	80	795	630
	90	110	1600	725
	60	210	550	740
		170	1840	1130
		110	750	500
		90	900	330
		80	960	530
			1170	630
			790	1080
			890	490
				570

## Sheet: SupFig6j
	WT	Tlr4-/-	NEMOΔhepa	NEMOΔhepa/Tlr4-/-
	0.6	0.1	4.6	2
	0.2	0.4	4.9	5.4
	0.4	0.2	15.1	6.17
	0	0	9.7	3
	0.1	0	11.33	3
	0.5	0	12.67	2.67
	0.3	0	9.57	3.6
	0	0	10.6	4.44
		0

## Sheet: SupFig6k
	WT	Tlr4-/-	NEMOΔhepa	NEMOΔhepa/Tlr4-/-
	0.57	0.42	2.62	3.72
	0.55	0.92	7.64	1.63
	0.34	1.26	5.85	2.32
	1.19	0.5	6.07	3.75
	0.86	0.82	2.58	2.57
	0.52	0.34	2.69	2.28
	0.21	0.72	2.75	2.5
	0.31	0.39	2.96	1.81
		0.53		2.28
		0.78		2.38
		0.89		3.33

## Sheet: SupFig6l
	WT	Tlr4-/-	NEMOΔhepa	NEMOΔhepa/Tlr4-/-
	0	0	3	1
	0	0	5	4
	0	0	7	3
	0	0	4	5
	0	0	6	7
			6	3
			4	2
			6	2
			7	4
			3	3
			7	3

## Sheet: SupFig6m
	WT	NEMOΔhepa	Tlr4-/-	NEMOΔhepa/Tlr4-/-
	5.23245	3.61623	10.4657	8.60918
	4.51945	6.51418	8.65234	7.87722
	4.73485	3.26748	10.2088	10.5118
	8.28068	4.15013	10.2028	10.2968
	6.75497	3.56928	9.67906	6.89747
	10.4567	4.48002	9.95343	12.6852
	9.6722	6.64653	10.741	4.90776
	7.13279

[truncated: 1 more sheets: SupFig6n]
