# Supplementary material for: Imbalanced gut microbiota fuels hepatocellular carcinoma development by shaping the hepatic inflammatory microenvironment
Source: Nat Commun. 2022 Jul 8;13:3964. doi: 10.1038/s41467-022-31312-5 (PMC9270328; doi:10.1038/s41467-022-31312-5)
Supplement: Supplementary file 3 — Source Data [file 41467_2022_31312_MOESM3_ESM.zip › SourceData/SourceDataSupFig1.xlsx]

## Sheet: SupFig1a
	WT	Nlrp6-/-	NEMOΔhepa	NEMOΔhepa/Nlrp6-/-
	5.857	5.725	11.455	7.89
	5.405	5.7908	9.651	13.92
	6.362	5.2603	8.339	13.18
	5.582	5.6558	8.072	9.84
	5.689	4.6844	13.667	9.95
	6.859	4.8189	10.451	11.34
	5.59	5.988	7.582	8.21
	5.74	5.714	11.694	14.34
	6.077	6.774	10.727	19.31
			12.753	11.446
			7.054	15.232
			9.642	15.738
			9.189
			13.289

## Sheet: SupFig1b
total Bilirubin						AP
	WT	Nlrp6-/-	NEMOΔhepa	NEMOΔhepa/Nlrp6-/-			WT	Nlrp6-/-	NEMOΔhepa	NEMOΔhepa/Nlrp6-/-
	0.0001	0.0001	0.0001	1			60	60	510	1310
	0.001	0.001	0.001	0.001			60	60	440	1040
	1e-07	1e-07	1e-07	1			50	50	500	450
	0.01	0.01	0.01	1			60	60	240	650
	0.0001	0.0001	0.0001	3.9			50	50	1390	1510
	1	1e-06	1e-06	1			60	60	510	380
			0.001	1					640	2220
			1e-07	1					220	1020
			0.001						580
			1						290
			1						650
			1						250

## Sheet: SupFig1c
	WT	Nlrp6-/-	NEMOΔhepa	NEMOΔhepa/Nlrp6-/-
	14	11	11	41
	15	16	27	35
	7	12	23	29
	8	8	12	35
	8	14	21	43
	9	6	17	15
	7	16	26	30
	7	6	21	18
	4	18	12	17
	7		13	25
			14	19
			12	18
			13	18
			12	23
				31
				28
				20
				34
				35
				30
				23
				28
				29

## Sheet: SupFig1d
	Tnfa			Il6			Nlrp3			Caspase1			Il1b
	NEMOΔhepa	NEMOΔhepa x Nlrp6-/-		NEMOΔhepa	NEMOΔhepa x Nlrp6-/-		NEMOΔhepa	NEMOΔhepa x Nlrp6-/-		NEMOΔhepa	NEMOΔhepa x Nlrp6-/-		NEMOΔhepa	NEMOΔhepa x Nlrp6-/-
	0.680167	0.451302		0.552725	0.427812		1.74727	0.469148		2.03354	0.360595		0.685603	1.30973
	1.56477	0.277081		2.24585	0.438815		3.66296	0.231567		1.64345	0.138459		0.905837	0.750973
	1.17326	0.984892		0.994129	5.54861		0.863112	2.16229		0.592965	0.812092		2.83424	0.289494
	3.61877	0.568306		0.664047	1.39411		1.03979	0.499973		2.48684	2.00826		0.234241	0.964981
	0.990035	0.381228		1.19541	1.27114		0.87063	0.659363		0.181803	1.63863		0.289494	0.531518
	1.07168	1.75828		0.619389	0.614211		0.687933	0.425541		0.484606	0.351565		0.354864	0.6607
	0.979106	0.601093		0.577967	0.881513		0.493958	0.74808		1.45743	1.09744		0.196887	0.555642
	0.592735	0.990678		0.383801	0.508714		0.530799	0.56012		0.341933	0.22635		0.68716	1.32763
	0.229508	0.612665		0.157922	0.480884		0.195478	0.704473		0.0601995	0.489422		1.25525	1.32062
	0.302797	1.12118		0.130091	0.645925		0.397723	1.26986		0.365411	0.477382		2.26459	0.705058
	0.157506	0.495018		0.650455	0.876335		1.41195	1.65781		2.71981	2.18103		1.49261
	0.168435	0.559949		2.97786	0.477001		1.26384	0.659363		1.0848	0.372635		0.799222
	0.897461			0.206463			0.503732			0.150499
	1.57377			2.64389			0.330809			0.396715

## Sheet: SupFig1e
Nlrp3						Ccl5
	WT	Nlrp6-/-	NEMOΔhepa	NEMOΔhepa/Nlrp6-/-		WT	Nlrp6-/-	NEMOΔhepa	NEMOΔhepa/Nlrp6-/-
	0.772501	0.305933	2.28199	5.0144		0.772501	0.305933	2.28199	5.0144
	1.64025	0.456074	1.37952	2.19481		1.64025	0.456074	1.37952	2.19481
	0.981569	0.925871	1.07763	1.50383		0.981569	0.925871	1.07763	1.50383
	0.923449	1.33916	0.883089	0.915377		0.923449	1.33916	0.883089	0.915377
	1.4328	1.26329	1.20517	2.93986		1.4328	1.26329	1.20517	2.93986
	0.249428	1.75326	1.8469	5.15969		0.249428	1.75326	1.8469	5.15969
			2.44666	2.02045			0.35033	2.44666	2.02045
			1.06633	1.03484				1.06633	1.03484
			1.37145	4.39607				1.37145	4.39607
			1.38356	1.07843				1.38356	1.07843
			0.891161	3.76322				0.891161	3.76322
			1.75003	6.66514				1.75003	6.66514
				1.1301					1.1301

## Sheet: SupFIg1f
	52w liver
	Loading control

## Sheet: SupFig1g
	WT	Nlrp6-/-	NEMOΔhepa	NEMOΔhepa/Nlrp6-/-
	0.797	0.822	0.935	0.922
	0.345	0.398	0.606	1.002
	1.375	1.26	2.143	0.885
	1.483	0.648	0.951	0.995
		0.954	1.452	1.18
			0.43	0.92
			0.445
			0.483
			0.532
			1.704
			0.854
			1.335
