# Supplementary material for: Imbalanced gut microbiota fuels hepatocellular carcinoma development by shaping the hepatic inflammatory microenvironment
Source: Nat Commun. 2022 Jul 8;13:3964. doi: 10.1038/s41467-022-31312-5 (PMC9270328; doi:10.1038/s41467-022-31312-5)
Supplement: Supplementary file 3 — Source Data [file 41467_2022_31312_MOESM3_ESM.zip › SourceData/SourceDataFig3.xlsx]

## Sheet: Fig 3b
WT	Nlrp6-/-	NEMOΔhepa	NEMOΔhepa/Nlrp6-/-
13	10	22	33
8	7	30	15
6	10	26	41
4	6	30	32
3	8	21	31
6	5	45	34
2	13	33	48
2	1	35	52
2	4	36	53
4	4	37	30
3	8	39	54
3	8	33	31
6		36	50
5		17	50
6		17	52
4		23	39
5		9	36
2		17	26
		41	28
		51	43
		41	39
		34	27
		38	28
		35	42
		37	31
		29	41
		32	55
		33	55
		30	43
		33	37
		41	32
		35	38
		36	37
		34	31
		38	43
		34

## Sheet: Fig 3c
AST					ALT
WT	Nlrp6-/-	NEMOΔhepa	NEMOΔhepa/Nlrp6-/-		WT	Nlrp6-/-	NEMOΔhepa	NEMOΔhepa/Nlrp6-/-
90	60	640	1580		60	50	940	1090
50	50	960	980		50	50	1470	1420
60	50	650	1070		60	50	520	1490
50	50	450	1000		50	50	890	1750
80	50	1000	1290		50	50	1550	2100
50	50	670	710		50	50	1090	980
130	50	550	550		130	50	770	1800
50	50	500	700		50	50	680	1430
60		230	490		50		530	780
		160	950				450	650
		480					540
		300					370
		520					530

## Sheet: Fig 3e
WT	Nlrp6-/-	NEMOΔhepa	NEMOΔhepa/Nlrp6-/-
0.56825	1.17889	1.75829	4.34987
0.34875	0.474125	1.83737	3.05788
1.19738	1.4168	1.86763	1.93912
1.49863		2.2465	2.0342
		2.14225	3.37363
		1.60013	3.12325
		1.45275	1.99438
		1.5305	2.0125
		1.88987
		1.51625
		2.45875
		0.84775
		1.62037

## Sheet: Fig 3f
mMDSCs
	WT	Nlrp6-/-	NEMOΔhepa	NEMOΔhepa/Nlrp6-/-
	1.7	1.1	9	8.71
	2.76	3.42	10.7	11.8
	1.39	2.67	9.46	18.4
	1.19	0.412	9.76	11.2
	0.685	3.2	11.4	11.5
	0.702	9.17	7.46	9.12
	0.894	3.97	6.11	17.3
		9.25	5.32	7.65
			4.96	15.7
			5.67	6.45
			2.56	11.6
			5.21

## Sheet: Fig 3g
	mMDSCs (% of CD45+)	ALT
	9	940
	10.7	1470
	9.46	520
	9.76	890
	11.4	1090
	7.46	770
	6.11	680
	5.32	530
	4.96	450
	5.67	540
	2.56	370
	5.21	530
	8.71	1090
	11.8	1420
	18.4	2100
	11.2	1750
	11.5	1490
	17.3	1800
	7.65	480
	15.7	1430
	6.45	780
	11.6	650
	9.12	980

## Sheet: Fig3h
CD8 T-cells
	WT	Nlrp6-/-	NEMOΔhepa	NEMOΔhepa/Nlrp6-/-
	5.51	7.14	15.5	8.59
	8.42	6.18	15.3	8.79
	6.78	6.38	20.2	14.2
	10	6.1	18.6	5.47
	6.61	4.47	18.1	14.8
	6.71	4.66	16.7	7.23
	6.21	6.43	18.4	9.34
	5.26	5.63	18.1	7.32
	5.44	4.58	13.1	9.89
			14.9	10.6
			17.2
			18.2
			14.5
			19.4

## Sheet: Fig3i
	mMDSCs (% of CD45+)	CD8 (% of CD45+)
	9	18.2
	10.7	14.5
	9.46	19.4
	9.76	15.5
	11.4	18.6
	7.46	13.1
	6.11	14.9
	5.32	17.2
	4.96	18.1
	5.67	16.7
	2.56	18.4
	5.21	18.1
	8.71	10.6
	11.8	9.89
	18.4	8.59
	11.2	8.79
	11.5	14.2
	17.3	5.47
