# Supplementary material for: Imbalanced gut microbiota fuels hepatocellular carcinoma development by shaping the hepatic inflammatory microenvironment
Source: Nat Commun. 2022 Jul 8;13:3964. doi: 10.1038/s41467-022-31312-5 (PMC9270328; doi:10.1038/s41467-022-31312-5)
Supplement: Supplementary file 3 — Source Data [file 41467_2022_31312_MOESM3_ESM.zip › SourceData/SourceDataFig2.xlsx]

## Sheet: Fig2e
	52 weeks Ileum
Loading control		b-Actin

## Sheet: Fig2f
52w Colon
	Loading control		b-Actin

## Sheet: Fig2g
Il1b			Il18			Tnfa			Mcp1			Ccl5
NEMOΔhepa	NEMOΔhepa/NLRP6-/-		NEMOΔhepa	NEMOΔhepa/NLRP6-/-		NEMOΔhepa	NEMOΔhepa/NLRP6-/-		NEMOΔhepa	NEMOΔhepa/NLRP6-/-		NEMOΔhepa	NEMOΔhepa/NLRP6-/-
1.10411	1.15932		0.710691	1.51608		1.32871	1.13381		1.89534	1.55309		2.70617	3.65079
0.423836	2.44685		0.827386	1.05504		1.3612	0.992342		0.957737	0.96349		0.19734	6.33664
0.678493	1.10055		0.660952	0.52417		0.643398	0.61301		0.471679	0.336502		0.396131	2.79903
0.365068	12.6795		0.756604	1.51703		0.27664	1.31299		1.17344	1.82344		0.168319	0.927207
1.89301	0.610822		1.37451	1.47303		0.604627	1.4838		0.69889	5.89311		1.02588	2.9717
0.703425	3.35863		0.674343	0.977559		1.46494	2.0004		0.606855	2.86554		0.992503	0.747279
1.24301	1.79685		1.57442	1.91112		0.82049	1.64622		0.991292	1.38915		1.32624	1.01137
1.66685	1.28932		0.475388	1.89007		2.11672	1.27003		1.31629	1.70456		1.38718	4.53591
1.05425	1.71849		1.11721	1.44721		0.754474	0.825729		0.82352	1.85891		0.732769	10.8232
0.484384	1.60274		1.00243	1.87094		0.829921	1.04788		0.694096	1.16769		0.46578	3.05006
2.3774	1.96068		1.32669	1.38121		1.06569	0.38038		1.20029	1.11784		1.53519	2.67424
0.674932	3.66493		0.84556	0.834081		1.335	1.60326		1.17057	3.50116		1.06651	2.33325
0.331233	0.678493		1.65382			0.398194							8.37533
	10.4036

## Sheet: Fig2h
	NEMOΔhepa	NEMOΔhepa/Nlrp6-/-
	1.22241	1.26078
	0.746304	1.43892
	0.732529	1.36758
	1.15707	1.36508
	1.09954
	1.04214

## Sheet: Fig2i
	FITC	tumor no.
	1.22241	3
	0.746304	1
	0.732529	1
	1.15707	3
	1.26078	3
	1.43892	5
	1.36758	5
	1.36508	4
